# Supplementary material for: Self-health promotion: A study on the mode of acquiring sports health knowledge and skills among older adults members of sports communities
Source: PLoS One. 2024 Jul 11;19(7):e0304814. doi: 10.1371/journal.pone.0304814 (PMC11239043; doi:10.1371/journal.pone.0304814)
Supplement: S1 File — (ZIP) [file pone.0304814.s001.zip]

Archive with 5 entries (4 files):
- data-Self-health Promotion/
- data-Self-health Promotion/data.-word.docx
- data-Self-health Promotion/fuhaoqsn.AmosOutput
- data-Self-health Promotion/questionnaire.docx
- data-Self-health Promotion/SPSS 输出1.spv
